# Supplementary material for: Qualitative overview of indoor radon surveys in Europe
Source: J Environ Radioact. 2019 Aug;204:163–74. doi: 10.1016/j.jenvrad.2019.04.010 (PMC6548972; doi:10.1016/j.jenvrad.2019.04.010)
Supplement: Multimedia component 1 [file mmc1.xml]

<?xml version="1.0" encoding="UTF-8" standalone="no"?><data:data><datasets><author>giorgia.cinelli@ec.europa.eu</author><type>0</type><dataset><value>1</value><reason>No data was used for the research described in the article</reason><comments/></dataset></datasets></data:data>
